# Supplementary material for: Corrigendum to: Interrupted time series regression for the evaluation of public health interventions: a tutorial
Source: Int J Epidemiol. 2020 Sep 3;50(3):1045. doi: 10.1093/ije/dyaa118 (PMC7750921; doi:10.1093/ije/dyaa118)
Supplement: dyaa118_Supplementary_Data [file dyaa118_supplementary_data.zip]

Archive with 5 entries (5 files):
- ITS-tutorial_correction_20200525.docx
- sicily.csv
- smokbansicily.do
- smokbansicily.R
- Web_Appendix_4.docx
