# Supplementary material for: Corrigendum to: Interrupted time series regression for the evaluation of public health interventions: a tutorial
Source: Int J Epidemiol. 2020 Sep 3;50(3):1045. doi: 10.1093/ije/dyaa118 (PMC7750921; doi:10.1093/ije/dyaa118)
Supplement: dyaa118_Supplementary_Data [file dyaa118_supplementary_data.zip › smokbansicily.R]

################################################################################
# This file provides the R code used for the analysis of example dataset used 
# used in the paper:
#   Interrupted time series regression for the evaluation of public health 
#     interventions: a tutorial
#   IJE 2017
#   J. Lopez Bernal, S. Cummins, A. Gasparrini
################################################################################


# Install packages required for the analysis (uncomment if needed)
#install.packages("lmtest") ; install.packages("Epi")
#install.packages("tsModel"); install.packages("vcd")

# load the packages
library(foreign) ; library(tsModel) ; library("lmtest") ; library("Epi")
library("splines") ; library("vcd")

# read data from csv file
data <- read.csv("sicily.csv")
head(data)
View(data)

# This dataset includes the following variables:
# year
# month
# time = elapsed time since the start of the study
# aces = count of acute coronary episodes in Sicily per month (the outcome)
# smokban = smoking ban (the intervention) coded 0 before intervention, 1 after
# pop = the population of Sicily (in 10000s)
# stdpop =  age standardised population


################################################################################
#Step 3: Descriptive analyses
#######################################
# Examining the data is an important first step
# Looking at the pre-intervention trend can give an indication of how stable the
#   trend is over time, whether a linear model is likely to be appropriate, and
#   whether there appears to be a seasonal trend

## Scatter plot

# compute the standardized rates
data$rate <- with(data, aces/stdpop*10^5)
# start the plot, excluding the points and the x-axis
plot(data$rate,type="n",ylim=c(00,300),xlab="Year", ylab="Std rate x 10,000",
  bty="l",xaxt="n")
# shade the post intervention period grey
rect(36,0,60,300,col=grey(0.9),border=F)
# plot the observed rate for pre-intervention period
points(data$rate[data$smokban==0],cex=0.7)
#specify the x-axis (i.e. time units)
axis(1,at=0:5*12,labels=F)
axis(1,at=0:4*12+6,tick=F,labels=2002:2006)
# add a title
title("Sicily, 2002-2006")

# It is also useful to produce summary statistics
summary(data)

#tabulate aces before and after the smoking ban
summary(data$aces[data$smokban==0])
summary(data$aces[data$smokban==1])

summary(data$rate[data$smokban==0])
summary(data$rate[data$smokban==1])


################################################################################
#Step 4: Poisson regression model
#######################################
# In step 2 (main paper) we chose a step change model and we also used a Poisson
#   model as we are using count data
# In order to do this we model the count data directly (rather than the rate
#   which doesn't follow a Poisson distribution), using the population (log
#   transformed) as an offset variable in order to transform back to rates

#Poisson with the standardised population as an offset
model1 <- glm(aces ~ offset(log(stdpop)) + smokban + time, family=poisson, data)
summary(model1)
summary(model1)$dispersion
round(ci.lin(model1,Exp=T),3)

# create a new dataframe with 0.1 time units to improve the graph
datanew <- data.frame(stdpop=mean(data$stdpop),smokban=rep(c(0,1),c(360,240)),
  time= 1:600/10,month=rep(1:120/10,5))

# We generate predicted values based on the model in order to create a plot
pred1 <- predict(model1,type="response",datanew)/mean(data$stdpop)*10^5

#This can then be plotted along with a scatter graph (see above)
plot(data$rate,type="n",ylim=c(0,300),xlab="Year",ylab="Std rate x 10,000",
  bty="l",xaxt="n")
rect(36,0,60,300,col=grey(0.9),border=F)
points(data$rate,cex=0.7)
axis(1,at=0:5*12,labels=F)
axis(1,at=0:4*12+6,tick=F,labels=2002:2006)
lines((1:600/10),pred1,col=2)
title("Sicily, 2002-2006")

# to plot the counterfactual scenario we create a data frame as if smokban
#   (the intervention) was never being implemented
datanew <- data.frame(stdpop=mean(data$stdpop),smokban=0,time=1:600/10,
  month=rep(1:120/10,5))

# generate predictions under the counterfactual scenario and add it to the plot
pred1b <- predict(model1,datanew,type="response")/mean(data$stdpop)*10^5
lines(datanew$time,pred1b,col=2,lty=2)

# return the data frame to the scenario including the intervention
datanew <- data.frame(stdpop=mean(data$stdpop),smokban=rep(c(0,1),c(360,240)),
  time= 1:600/10,month=rep(1:120/10,5))


################################################################################
#Step 5: methodological issues
##################################################################

#a) Overdispersion: Quasi-Poisson model 
# In the model above we have not allowed for overdispersion - in order to do
#   this we can use a quasipoisson model, which allows the variance to be
#   proportional rather than equal to the mean

model2 <- glm(aces ~ offset(log(stdpop)) + smokban + time, family=quasipoisson,
  data)
summary(model2)
summary(model2)$dispersion
round(ci.lin(model2,Exp=T),3)

#b) Model checking and autocorrelation

# Check the residuals by plotting against time
res2 <- residuals(model2,type="deviance")
plot(data$time,res2,ylim=c(-5,10),pch=19,cex=0.7,col=grey(0.6),
  main="Residuals over time",ylab="Deviance residuals",xlab="Date")
abline(h=0,lty=2,lwd=2)

# Further check for autocorrelation by examining the autocorrelation and
#   partial autocorrelation functions
acf(res2)
pacf(res2)

#c) adjusting for seasonality
# There are various ways of adjusting for seasonality - here we use harmonic
#   terms specifying the number of sin and cosine pairs to include (in this
#   case 2) and the length of the period (12 months)
model3 <- glm(aces ~ offset(log(stdpop)) + smokban + time + 
  harmonic(month,2,12), family=quasipoisson, data)
summary(model3)
summary(model3)$dispersion
round(ci.lin(model3,Exp=T),3)

# EFFECTS
ci.lin(model3,Exp=T)["smokban",5:7]

# TREND
exp(coef(model3)["time"]*12)

# We again check the model and autocorrelation functions
res3 <- residuals(model3,type="deviance")
plot(res3,ylim=c(-5,10),pch=19,cex=0.7,col=grey(0.6),main="Residuals over time",
  ylab="Deviance residuals",xlab="Date")
abline(h=0,lty=2,lwd=2)
acf(res3)
pacf(res3)

# predict and plot of the seasonally adjusted model
pred3 <- predict(model3,type="response",datanew)/mean(data$stdpop)*10^5
plot(data$rate,type="n",ylim=c(120,300),xlab="Year",ylab="Std rate x 10,000",
  bty="l",xaxt="n")
rect(36,120,60,300,col=grey(0.9),border=F)
points(data$rate,cex=0.7)
axis(1,at=0:5*12,labels=F)
axis(1,at=0:4*12+6,tick=F,labels=2002:2006)
lines(1:600/10,pred3,col=2)
title("Sicily, 2002-2006")

# it is sometimes difficult to clearly see the change graphically in the
#   seasonally adjusted model, therefore it can be useful to plot a straight
#   line representing a 'deseasonalised' trend
# this can be done by predicting all the observations for the same month, in
#   this case we use June
pred3b <- predict(model3,type="response",transform(datanew,month=6))/
  mean(data$stdpop)*10^5

#this can then be added to the plot as a dashed line
lines(1:600/10,pred3b,col=2,lty=2)


################################################################################
# additional material
##################################################################

# add a change-in-slope
# we parameterize it as an interaction between centered time and ban indicator
model4 <- glm(aces ~ offset(log(stdpop)) + smokban + time + I(time-36):smokban +
    harmonic(month,2,12),  family=quasipoisson, data)
summary(model4)
round(ci.lin(model4,Exp=T),3)

# predict and plot the 'deseasonalised' trend
# compare it with the step-change only model
pred4b <- predict(model4,type="response",transform(datanew,month=6))/
  mean(data$stdpop)*10^5
plot(data$rate,type="n",ylim=c(120,300),xlab="Year",ylab="Std rate x 10,000",
  bty="l",xaxt="n")
rect(36,120,60,300,col=grey(0.9),border=F)
points(data$rate,cex=0.7)
axis(1,at=0:5*12,labels=F)
axis(1,at=0:4*12+6,tick=F,labels=2002:2006)
lines(1:600/10,pred3b,col=2)
lines(1:600/10,pred4b,col=4)
title("Sicily, 2002-2006")
legend("topleft",c("Step-change only","Step-change + change-in-slope"),lty=1,
  col=c(2,4),inset=0.05,bty="n",cex=0.7)

# test if the change-in-slope improve the fit
# the selected test here is an F-test, which accounts for the overdispersion,
#   while in other cases a likelihood ratio or wald test can be applied
anova(model3,model4,test="F")
# not surprisingly, the p-value is similar to that of the interaction term

# 
